# Supplementary material for: FST-Based Marker Prioritization Within Quantitative Trait Loci Regions and Its Impact on Genomic Selection Accuracy: Insights from a Simulation Study with High-Density Marker Panels for Bovines
Source: Genes (Basel). 2025 May 10;16(5):563. doi: 10.3390/genes16050563 (PMC12111557; doi:10.3390/genes16050563)
Supplement: Supplementary file 1 [file genes-16-00563-s001.zip]

Archive with 15 entries (15 files):
- File_S10_HD_500QTL_h2040_param_4rep_seed.txt
- File_S11_HD_2000QTL_h2010_param_5rep_seed.txt
- File_S12_HD_2000QTL_h2040_param_5rep_seed.txt
- File_S1_HD_500QTL_h2010_param_1rep.txt
- File_S2_HD_500QTL_h2010_param_4rep.txt
- File_S3_HD_500QTL_h2040_param_1rep.txt
- File_S4_HD_500QTL_h2040_param_4rep.txt
- File_S5_HD_2000QTL_h2010_param_5rep.txt
- File_S6_HD_2000QTL_h2040_param_5rep.txt
- File_S7_HD_500QTL_h2010_param_1rep_seed.txt
- File_S8_HD_500QTL_h2010_param_4rep_seed.txt
- File_S9_HD_500QTL_h2040_param_1rep_seed.txt
- Supplemental_Material_Legends_G3.pdf
- Table_S1.pdf
- Table_S2.pdf
