# Supplementary material for: FST-Based Marker Prioritization Within Quantitative Trait Loci Regions and Its Impact on Genomic Selection Accuracy: Insights from a Simulation Study with High-Density Marker Panels for Bovines
Source: Genes (Basel). 2025 May 10;16(5):563. doi: 10.3390/genes16050563 (PMC12111557; doi:10.3390/genes16050563)
Supplement: Supplementary file 1 [file genes-16-00563-s001.zip › File_S10_HD_500QTL_h2040_param_4rep_seed.txt]

State vector for MT19937:
  1695957976    856090014   3253478744   1269133290   2492918459   3661011970     17765739    928429630
  1617892478   2705591588   1860994568   3444224664   1045064243   3516281132   1021087385   2105746284
  2796375825   2939575696   1602489516   2929497428    218886402   4173211615   3445519842   3095456476
  3701438382   2746272858   3900946130   1686370704   1201082193   1090181805   1823625722   1914088230
  1184523651    432709227    346342233    888845120   4153800804    787161032   2503840270   3804695267
  3380161160    576662528   2987940906   2986722291   1505314625   2147114093   2419081930   3930022167
  1837170964    554478202   4069559380   2558717318   1801410888   2690992898   2316932918   1081047995
  4014496410    641114006   4094573672   3001031026   1914108268    478592318   2971719604    593461517
   337174369   1157761670   2401330821    431796870   2359698722   3947546085   1236412932   2917810496
  2602963282   3464013017   2143794252   3009566636    880457202   1902529223    248084076   1926202603
  3026627234   1211167089   2257858946   3245672403   3943327076   2234458360    588500216   2856883759
   507270425    386331702   1139359656   2813759240   4275620174   2354880702   2813593226    255679495
  1369837091   3472999883   1728254026   1576702202    105809515   1406618524   2561858135   3384451312
  1634241351   3081857287   1700076643   2775754005   3627381119   1362436697   2311038246   2616748963
  1476567029   1884204981    687777398   3368473345    980111934   3809255659   2624562174   1118932707
  2511491490    946394265   3075523031   3010098820   2283305306   1006630965   3443804775   3229408755
   362348592   2814821233   1814603745   2231442403   3229772105   3604096183    662228874    511753209
   489777861   4261776706   2039448623   3365782705    224386246    627183787   3544782597   2723302381
  4238597339   2277358025   3470061737   3681807781    645175570   1500055215    298107196   3870120259
   937916120   1288928209   2674010538   1839028195    843685574    476945083   4264107877    735115741
   808770001   1847707926   3146950069    931877078   4128467730   2473351002   2816773726   1105159923
  1943609378   2345757048   2506549196   1112060657    855705948   3203329529   2541500341   4157860578
  2272597109   3697656484    803351445   4204851068    572683471   1841552736    426131707   1761277630
   206082323   2848548920    382937500   4124567367   2345509520   1042237015   3747368977   1321417177
  1105357560    576878078   2750381048   2997531749    984960103   3124446312   3353655448   3024406766
  4246573540    554708972   2491167974   2945114815   2219678301    114540360   2648703030    451406163
   513898895    648772924   3293676926   1996787748   4076055661   1617684027   2354896824   2859781945
  1369003551   1130825903   1611500416   1636242368   3122926849   2526012940   2605007460    732285213
  2899566161   2849383072   3832700108    846357902   3462205418   4086954194   2073953371   1814159977
  3697277936   3076027080    114910364   2598383223   3028414997    343134976   3533520878   4206562928
  4021108559    290301421   3874049139   1258494243   1218059614      1994352   2586542886   3797221931
  3100197568   1198467459   2795500356   2234872217   2803811875   3188905218   3832220158   1753110224
  1644501621    274171077    100126651   2332887242   1934589932   2236501638   1434820378   4254742958
   644962121     23888342   1982120056   2530193864   3130802110   1273283129   1287166246   3000716402
  1132271936   2946875574    896621590   2358975425   2170703875   1151408762   3893905053    632318829
   873642009    613876726    611137320    867380195   1063373995    348799892   3137527426   1723091359
  2883099254   3762881765   3132622304   2800633165   2554437711    248018054   3541807108   3746640618
  1067894805   2993892978   2421900122   3262360291   3392424844    670717848   1137502246    891647890
  3787673546   2453671038   2706852382    886913599   1798091535     30876603   3122474237   3650107602
  3188016301   2124333380   1324559987   2800375349   3524817903   3038972249   3696321829   1195917117
  3556511724   3397529996   1087116717   4023491103   3488533072   1606500100    119180095   1689692194
  3640660503   2503989037   3265334741   2731277497    836225555   2949375436   2853104020   3187502973
   908129643   3628341128    205762089    503752832     72154068    938463225    599281555   3948024150
   402281697   2874599198   1018899302   1474016921   1552835412   1252568806   4135035265   2234469289
   282353367   2523626292     64062384   2062689747   3095678782    356409361   2407268635   2352075076
   965740550   2319999431    323223843   3395628858   1455432681   3898430453   2994390908   3148162085
  3650167763   1025340033   1819031383   2074664033   2922271572    305784931   1290447749   1325093003
   319201770    866786507   3641901201   1808489749   1469541984   2306307778   1777244990   1324415066
  1215803495   2137599935     87983480   3445613019   2744693692   1436653947   3996768424     41091070
  2857365182   3480210869    338464856   3778808899   1426003660    661828974   1364947956   2446712376
  2296625266    714847681   2281308087   3379347708   2250874159   2076383574   2716438505   4070018126
   570069241   2185196758   4200238398   3556401068    281372839   2473896576    500488424   2070265127
  1432811422   2776418908   1125787320   2467908000   3973038222   1541238342   3058795177   1136857630
  3011624675   1702738286    954175861   1799291348   4037654453   2487214715   3937803371   3051675319
  2976758809   1119005528    698301647   2701575774   1683456000   1443695386   2681460317   1558539314
  3872390359   3089642845   3053840181   2140252526   3190636935    646842422    971515148    666766203
  2524732487   2387891706   1125098650   3095389674   1708580428   3134712614   3791784698   2608633604
  2921581862   2833528061   3378405733   2787509513   2902450723   1272898002   1720583437   2853137291
   358662109   2967730434   2570206930   3424655843   3953334068    356882824    911694974   3764972941
   392739038   4249993071   2091209590    589668046   1064691490   3424871495   3900372146   3796649140
   769527059   1293899104   1941215783   2345216225   2943590003    427752826   1796623624    373634932
  1210578604   2508319018   3256837810   3744415424   1368334299   2625191151   1139466351    147286869
  4201699193   2385202963   2581417127   3604384780   3154266847   2936197158   1853580330   2155252206
  1946662932   3441549122   2510151583   3711909868   3065258567   2269869110   3747655298    269411300
  3104894708   1682566927   2474365064   1580802677   2703666632   1070181559     83891513   2767381124
  3367442150   1740609378   1582282521      1513091   1170013883    385354607   4060343257   4290361617
  4023298090    430263102   3391938440   2283968234    952087452   3020184225   2561539941   3391415482
  3422830613   3432190151   2405073774    654223287   1949965391   2721376995   2830767587   2890337508
  1614360286   3971864348   4108220509   2629946681    266833259    854986844    207204978   3640683297
   476936338   2964633027   3503751247   2249182247   2306759109   1163259056   2070420739    178750969
  2425953901   2797300476    690300520    168677691   4178125179   2915790477   3377866657   4154545953
  3291911330   2608451262   2111123046   1942056926   1397259319   3549161867    417656038   3613560573
  3378141814   2688634730    958070346    633466741   2531006573   3438415120   3288552901   4272017253
  3248384902    934124226   4070433492    512790558     83553314    206265783   4075022977    234428825
   287898797   2568963986   3683864098   2228518488   2347369942    155108089   2632527763    728457100
  1146265748   1822169634   3733458217   2933829101   3195570343   4281415798   3973375367   1433285491
   773869658   2822103011   1027063591   2858109894   3555510968   3288797484   1799680241    229867799
  3012050811   2265435686   1180801694   1318722086   2782671567    648725070   3682363700   1088746530
