# Supplementary material for: FST-Based Marker Prioritization Within Quantitative Trait Loci Regions and Its Impact on Genomic Selection Accuracy: Insights from a Simulation Study with High-Density Marker Panels for Bovines
Source: Genes (Basel). 2025 May 10;16(5):563. doi: 10.3390/genes16050563 (PMC12111557; doi:10.3390/genes16050563)
Supplement: Supplementary file 1 [file genes-16-00563-s001.zip › File_S11_HD_2000QTL_h2010_param_5rep_seed.txt]

State vector for MT19937:
  1697063222   4122446260    572343349   1484735980   3961351045   1590698467    258822192    123359991
  3049908859   1014186694   3818868264   1440471554   3246235195   2210620453   3183501937    112943726
   144487286   4061590431   1152424094   3685895630   3046532853    640798344   3202696126    735532355
   560627335   2523605596   2189821232   1946537685   4190506432    752208140   2823011802   4097474135
  2365246276   3970214079   1751592526     10914894    552409322   1178996343   1687870132   3876988560
   409396007   1513651596   3193241035   1339535736   3563177449   1055084415    900879433   3094696444
  4112271206   1713387530   3036741513   2465412362   4102894684   2404745392   3950577776   1802166422
  1803315915    549600235   2787075825   2904598810   2282262196   4005147659   3704901478   2248368152
  1182323842   2331702000   3718470588   4089801118   4055019573   2504420243   2974812539    401899012
  1828838364   1064305530   2305010028   2483009201   3213746155   3945531450   2656354251   3700505500
  1938660619   3811528515    500401298    778268653   2409364949   3359913256    462028109    521807032
  3825136880   2605821752   1083583548   3398900076   1346531367   1363449179   3513915104    343376622
    79300166    514453503    779364093   1234945844    914617677   1366359238   1984641513   1661141231
   439401550   2015496495   1150893456   3982418848   1807157947    923452879    935645721   2680505676
  1745688118   3717083940   1552616917   3188648215    842085053   1086007814   3448132665   3198698841
  2399015007    260651562   3765071116   3452112486   2439756629   3659757776   1567397565   1738937515
   238756242   3309920539   3801163514    770613696   1073058116   1333507161   2646163262   1737559859
  4290429250   2330003502     22791654    392637001   1699987545    778173253   3070431175   1644734024
  2791681117   3656702220   1227598461    903520127    789898415   3597197472   2685197285   2115133882
   598385247   3889162004   3176299437    193229734   2662299418   3818771733   1609029708   1330940928
  3410937349   1345804031   3428139224   1733609994   1323342331   4275669575   1856893306   1060641070
   249400782    921579759   1320302069   3571113455   3163609800    499280991   3561789737   2824202305
    17137183   3733084652   3575079677   1931869417   2360143932   3330144043   1527704446   3982680274
  3825830957   1359670495   4096016976   2383517306    868128276   4077775521    427574440   1331494663
  2505364510   3971918797    197986056   4057927403    340986444   3445210305    196692816   2560132951
  1676468817    566368857   1981613799   1517211529    125806964   3644387217   1353295720   2103787068
   384512993   1085661590   3164393573   2083936374   3054081735    786098574   3996984284   3312090834
  2224611917   2778108164   1731030584    343408216   1591505300   1557433766   3007005377   2221978318
  2209986396    116958967   2520059733   3347422518   3779814349   3720978219   2697999278   3615453123
  1179965352   1484883862   2781564541   4021350406   3982778341    120974507   1352328037    411581283
  4181486079   3748769117   1664267528     86130304    259336564   3734269881   3329269592   1328779998
  4044048883   1771412649   3782522690   3622114976    687090251   2667828116   3654795564   2227855242
  2913958312   2046622483   4171870492   3600120126   3011869461   1412030488   1243728867   1084187441
  3242644216   3501625616    120547465   3697578008    428363443   2949241004   3025771444    631821789
  1260037697   1882970193   4170131618   3047174552   3052731606   1052849337   2759839507    565431244
   647206036   2999505789   1591961909   4084291231   3780421800   4116123540   2211575473   2713788606
  1624934220   1471846274   3762807505   3229409277    219500122   2899055783   2417193791    587406648
  3882188864   1652848280   2347347079    338116260   3665656800   2181258428   3374794276   3222965650
   187921509   3210344970   3682987610   1490266960    761786665   1848645474   2637313605   1405905466
  1075608959    551023087   4147403653   2504839961    772128227    806840012   1590868922    901260550
  1218499230   2390962428   3991683960    179336138    135973366   3596637523    920222166   2732234933
  2633576571   2828001798   1590972638   1394884678   3919862863   3109099337   3380761829   2586088973
  3542498363    165133161   3242664639   2513129855   3728608421   1137300691    725834288   3559278151
  3398442540   2991329508   2337784344    926252957    582049613   3004551102   1374327434   2143630646
  2596892435    325053462   3066686480    964544125    658716085   1228213966     42246161   2222145820
  1596178494   2159382852   1934280712   3318529528   2974763123    153292546   2666200888   3890396497
  2567148746   3128999001     68420697   4238891408   1029702515    887023828   4099363098   3834143060
  2202466251   1478055110   2513302269   2319734550   4045148256   1535931276   3977973023    829696395
  1943849047   2678788463     13383299   1532141106    363247267   2230864596   2849770996   4043581845
  3154096054   3201542029   1997906933   4227024079   2287948296   1187559807   2464652868   3305040173
  3952975542     34700282    135574836    697324311   2617841831   3058304942   1325667442   1857199606
  3368190731   1108671425    792794202   4278661917   2248424050   4227923917   3689688036   3472683714
   385618117   2278493274   3635607642   2616368576   2238910766   1120556033   3972474278   2704943296
  2970609714   4158147737   2576000108   2897461009   2444267307    761556442   2690581168   1221284841
  3010937912   4146525843   3661781122   1964045720   2253309969   2729188404   3598321924    539709562
  2323516378   2331592177   2825692569   2193246946   3518065692   3065331960   1411280480   1773827844
  3714425785   2949522467   2526079943   2210165628    597295226   4049173479   2933319354   3947462751
  2083840532   1483567378   2419444041   3539898210   1355840529   2568324125   2584393993    915334694
  1385505998   3140701820   2645649288    875345221   2475193101   3016846784   3718979936   3071748326
  4014024652   2913697156   1098857912   2873777368   3791474142    346423054   3697156196   2806704514
  2047058272   1785894438   3768655429    883845505   1842129609   3835456205   3128976172   1744617741
  2707134372   3671370855    216369502   1453621761   3329838060    520543800   2653529606   3932333443
  3388788080    483695440    640620674   3359653693   1172513642   1014906412   2957514066   1963473543
  3040530134    279908253   3988205547     21041283    135700651   3583371380    214788081   2101411092
  4188477513   3438424371    271587826   4001022077    853762490   3877116519   4217237370    159792580
  4183835740   3660239492   3007336525   2843932726   2968240784   3793872807   3788712386   2850997300
  4155396446   1994121410   4183624193   1243481821   1334342368   1987493338   3715112061   1273802189
  1844887444   2280871138   2911657594   3426189171     19413324   2627488025   3498396869   1008157245
  3008022833   3331501632   3740638609   1329090237   3665669712   1042625508    145653530   1083380073
  2284750896   1922858979   3478939732   3517758334     99016573   3122336638   3263172122    851440396
  1948275180   1444096434   3737469137   3510695693   4231657658   1644766258    325031253   3170068928
  2347732418   1218359033   4211458578   2560076784    712596150   4133892619   2773485414   1883467955
  2395519610   2051263385    903589178     66413605    996889053   1496421238   4105887545    566631977
  2020399477   2776424717   2585711669   1329343230    918056935   3455567728   3567467949   1479243253
   888217492    974367669   2123996603   4028221109   3162295842   1248621813   2316090010   2164848719
  4219874745   3263076027    966914290    359896021    931746405   1124634934    882424849   3445509652
  1419780211    262656347    431771209   3710842416   2762829699   1101007178   1848233981   3601919187
  2620964984   3166387339    486749559   3558984030   2208446749   1667965608   3446677531    252806119
