# Supplementary material for: FST-Based Marker Prioritization Within Quantitative Trait Loci Regions and Its Impact on Genomic Selection Accuracy: Insights from a Simulation Study with High-Density Marker Panels for Bovines
Source: Genes (Basel). 2025 May 10;16(5):563. doi: 10.3390/genes16050563 (PMC12111557; doi:10.3390/genes16050563)
Supplement: Supplementary file 1 [file genes-16-00563-s001.zip › File_S12_HD_2000QTL_h2040_param_5rep_seed.txt]

State vector for MT19937:
  1697055732   1094036650   1346478713   3676262747   2404069308    996705275   3736757517   1258314893
  1618964292   1807078210   3617600633   3047161389    242184087    365942176    733079598    867383349
   876382713   3548885070   1610400627   2473532941   3361071871   2235525505   2819668933   1502123162
  3735458879   1521522629    524272750    994663809   2709712129   2291342668   1373326820   1702381688
  1854691549   4142975725   1041985032   2431430987   2101412593   2311624917   2547014649   3460996398
  2580027369   2351641312    661914964   1022103119    351464535   1857211776   1728847123   2262047305
   265126599   3196196788    905822464   1617306931   3465703150   3785201846   3805879455   1211876803
  3166164930   3174948601   3264891969   1199401029   3676473104   2758636988   3546554932    542240498
   969983930   2018989731   3997163564    594909646    156691594   3819383991   1892480842   2554442718
  4130386452   3274019420    767596229   1494083844    257137733    746624134   4125118252    170419418
  1507750994   3007926288   3225696620   3283095582    434168005   3479509774    666411383    411132746
  3627337354   3302008166   1888964147   2682821653   2330911855   3816387678    683388431   2560275274
  1173504968   3847901102   4211082403   2849731459    149658441   2785891634    975785046   1786717269
  2095466892     51542538   2816442460     24245121   2714508113   3547018028     33052921    694639532
  3079288652   3426914359    383432950   3892354945    304709822    225933675   3054119597   1101233794
   499778855   1971775452    593084331   1537745394   2502258779   2136208538   1044608165   1988907672
  2881451997   2496242300    888441400    704282779   2263134379   3143836722    969602934   4156278805
  4223907638   1874175346   1381618153    740096275   3158208523   2329281818   2463226630   3894185251
   917098032   1403390337    504840210   2834557357   1746065823   3241634283   2816602398   2381323427
   863270173    258587146   4153131148    202932230   3931617530   2171091930   2567845078   3735833667
   612914656    954122753   1606161415   2148867329   3824160211   2244592565   1347954393    259582943
  1476945571   1621831827   2894482500   2377616969   2896054083    760931922   1851572488   1092942396
   288120769   2416382166   2157385814   2985135575    275968701   1617685062    652504505   2733001652
  1566197126   4270042620    940186965    788729924   1371918224   4162223602    131901907   3652578302
  1878753425    167168401   2939363319   3069753708   3311339306    930202866   1021720128   3046877191
  2809591745   3336313784   3855287441    109637733    191882661   1217259494   1550327281   1051279487
  2747492843   1629846206   1370662189   3927160623   2030162224    453100074   2680165736    539241897
  2522117509   2900925980   2939580592   1873262869   1321449920   1374130946   2266930189   1224776138
  4162277623   2184283429   4124862533   1437375105   1699181924     80174782   1401819100   2828306456
  2955255082   3423168945   2233792036    307852265   2477878489   2520655444   3714262748   2349116906
  1614923128   2666506926    832070350   3114351161      6458683   2769505340   2988196716   2772334941
   103987827    888150872   1086644914   2716089498   3416342772   2636370288   4233471224   3388041990
  3886540537    145746851   3354866513    775692893   2561168565   3569376312   1255995213   2627288579
  3903520877   3115584111   3801576203   4152863539    829635324    434840185    210131915   4272872230
  2823177129   4221318792   4288604393   4206698341    104135250   1025156463   3088362721    786608550
  3020680598   1508175997   3748216326   1155081748   1168131173   1267761297   1757399534   1346671466
  2313121111   3489374378   1742722255   2110993513   4197930540   2218600624    465981792   3496639495
  1249710780   2441775802   4209849282   3331241296   2929456619   1602271002   4118983125   4069896349
  1290091910   2802812532   2907648960     88096445   3877037765   1156776787   4024775312   3011682358
   196151740   4013061221   2516353912   1599220317   2358899592   3168268463   2713291391   2663090576
  1469737434   2072967080   1401956335   2629836841   2922427707   3401712066   1237449579   2163862553
  2058459887    410877743    551310805    363846484    437091696    763588221    208043423   1090693130
  1313288359   1470695631    822655128    794963275    486933227   3814451980   2776089921    161918918
  1497256054   4125519692   3030659717   2038640542   2258035223   3809964198   3557474167   2497617443
   492506469   1222268730   3715104425   4213077109   1452349938    130500932   1756450106    820317358
  2666078222   1685328421   1853648286   1092245542   2778900431   2006182478    300464537    995302348
  3023971564   3368677719   1394486166   3579577094   2618154861   3994324800    496787941   2824416720
  4252137298   2939841902   4103076118    883721156   1693442512   2335437298   2508711214   2356541403
  3743214365   2517488215    894859787   1287326426    244808939   1644891452   2971459479   1293808720
  1321713277   2132968565    816600910   3118018897   3948601931    233558005   3154520631   4269278584
  2863005207   4144594138   2155701295   2236587092   3245127042   3750536826    283340883   1998372182
  1091257323   1143998187   2198599148   1003906689   2448980865    901175116   4251885210    296973564
  2286683404   2148826663   2392494907    240424992   2510890564    622956867   3654298645   3545443413
  1625589142   3771172156   2914994821   3909855214   3253868333    489473235   3720582125   2614475925
  3110156355    540867670   2306053536   2233187485   2554037103   2093691062   2185046249   1601431918
  3870327171     57710905   3657102903   4180736063   2664303976     39782031   1273569065   1857926279
  2921197726    467102541   2944699427   4012897224   1441780699     49561799   2591625033   3388943710
  3128863865   4188332368   3890696841   3275058237   3098731586   3631894285   3992039508   3189383970
  1929117040   3525539942   3392114347   4273156635   3777600844   3150141696   3854709152   2980237862
   648949260   3417348245   1382972168   3467468136     55648275   2645611612   1325144308    495187848
  1765831304   4051141358   3383918179    229457347    263961299   3419447844   4079475273   1922087705
  3839994464   2112632312   2632093223   2725700484   2035579850    455179268   3014660994   2808558447
  2855772401   3619261648   1180073009   2917445859   3221828537   2456155223   3696092287    694518499
     5054599   1015486012    399893414    532719737   1215969977   1018012821    967355847   3103592578
  3710649472    878503088   3755502450   3187203736    814104262   1006156835   2932209365   1494512602
  2785995375   3830567946   1996520087   3605308729    557267950   3042903283    918089251   3579556062
  1356729921    553378129    606814215    512033750   2623671170   2069236629   1982908282    341608606
  4059068014   1547309082   1245958081   1160689883   1381079582   1887790936    677341499   3247577446
  3690861561   3351555523   3520351970   2065730024    251862033   2260086234     89174110   3251234109
  3976700318   1087031834     15151569   2643886752   2729983510   4000658449   3516477256   2597047750
  1944196228   1624262570   3258174377   2685621829   3502115639   1298481593    623273934   4099290237
   529278446   3826865951   3210828870   3517304079    477713400    362142485   2414915207   2029849016
  1981274429   2605568749   2216632717    136758958   3462497002   2078693682    469925477   1935863072
  3738515789   2129419279   4242919888   2226828682   2676451572    240259419   1864863285   3642814675
  2693682272    704495355   2033036889    633004811   3213457579   3144551938    971606102   3581071941
  4039011830   1101824258     86934409   1417492584    796292297    465217194    444251504   2413670287
  2923674113   1499005072    291624087   3128865014    660235944   2519886509   4223975537   4206555489
  3902582802   2625737246   3843269494   3077315732   1225625498   1701879188   1960176439   3384784061
