# Supplementary material for: FST-Based Marker Prioritization Within Quantitative Trait Loci Regions and Its Impact on Genomic Selection Accuracy: Insights from a Simulation Study with High-Density Marker Panels for Bovines
Source: Genes (Basel). 2025 May 10;16(5):563. doi: 10.3390/genes16050563 (PMC12111557; doi:10.3390/genes16050563)
Supplement: Supplementary file 1 [file genes-16-00563-s001.zip › File_S5_HD_2000QTL_h2010_param_5rep.txt]

/*******************************
**	Global parameters	**
*******************************/ 
title = "600k SNPs|2000 QTLs|29 Chr|h2=0.4";
seed = "HD_2000QTL_h2040_param_5rep.seed"; 
nrep = 5;
h2  = 0.1;
qtlh2 = 0.1;
phvar = 1; 

/*******************************
**  Historical population  **
*******************************/ 
begin_hp;
hg_size = 5000[0] 400[1000] 50000[1300];	//Size of the historical generations
end_hp;

/*******************************
**	Populations	**
*******************************/ 
begin_pop = "p1";
begin_founder;
male [n = 100, pop = "hp"]; 
female [n = 15000, pop = "hp"];
end_founder; 
ls = 1;
md = rnd; 
sd = ebv ; 
pmp = 0.5;
sr = 0.5;
dr = 0.3;
ng = 10;
ebv_est = blup /true_av; 
begin_popoutput;
ld /gen 0 10; 
data; 
stat;
genotype /snp_code /gen 9 10; 
allele_freq;
end_popoutput; 
end_pop;
 
/*******************************
**	Genome	**
*******************************/ 
begin_genome;
begin_chr = 1;  // CHR 1
chrlen = 146;
nmloci = 39453; 
mpos = even; 
nma  = all 2; 
maf  = eql; 
nqloci = 141; 
qpos = rnd; 
nqa  = all 2; 
qaf  = eql;
qae  = rndn;
cld    = mq; 
end_chr;

//

begin_chr = 1; // CHR 2
chrlen = 125;
nmloci = 35568; 
mpos = even; 
nma  = all 2; 
maf  = eql;
nqloci = 137; 
qpos = rnd; 
nqa = all 2; 
qaf = eql;
qae = rndn;
cld    = mq; 
end_chr;

//

begin_chr = 1; // CHR 3
chrlen = 116;
nmloci = 31578; 
mpos = even; 
nma  = all 2; 
maf  = eql; 
nqloci = 135; 
qpos = rnd; 
nqa  = all 2; 
qaf  = eql;
qae  = rndn;
cld    = mq; 
end_chr;

//

begin_chr = 1; // CHR 4
chrlen = 110;
nmloci = 29968;
mpos = even; 
nma = all 2; 
maf = eql; 
nqloci = 134; 
qpos = rnd; 
nqa  = all 2; 
qaf  = eql;
qae = rndn;
cld    = mq; 
end_chr;

//

begin_chr = 1; // CHR 5
chrlen = 118;
nmloci = 29430; 
mpos = even; 
nma = all 2; 
maf = eql; 
nqloci = 135; 
qpos = rnd; 
nqa = all 2; 
qaf = eql;
qae = rndn;
cld    = mq; 
end_chr;

//
 
begin_chr = 1; // CHR 6
chrlen = 111;
nmloci = 31873; 
mpos = even; 
nma  = all 2; 
maf  = eql; 
nqloci = 134; 
qpos = rnd;
nqa  = all 2; 
qaf  = eql;
qae  = rndn;
cld    = mq; 
end_chr;

//

begin_chr = 1; // CHR 7
chrlen = 100;
nmloci = 28739; 
mpos = even; 
nma  = all 2; 
maf  = eql; 
nqloci = 132; 
qpos = rnd; 
nqa  = all 2; 
qaf  = eql;
qae  = rndn;
cld    = mq; 
end_chr;

//

begin_chr = 1; // CHR 8
chrlen = 103;
nmloci = 23267; 
mpos = even; 
nma = all 2; 
maf = eql; 
nqloci = 132; 
qpos = rnd; 
nqa  = all 2; 
qaf  = eql;
qae  = rndn;
cld    = mq; 
end_chr;
//

begin_chr = 1; // CHR 9
chrlen = 95;
nmloci = 28333; 
mpos = even; 
nma  = all 2; 
maf  = eql; 
nqloci = 130;
qpos = rnd; 
nqa = all 2; 
qaf = eql;
qae = rndn;
cld    = mq; 
end_chr;

//

begin_chr = 1; // CHR 10
chrlen = 95;
nmloci = 27568; 
mpos = even; 
nma  = all 2; 
maf  = eql; 
nqloci = 130; 
qpos = rnd; 
nqa  = all 2; 
qaf  = eql;
qae = rndn;
cld    = mq; 
end_chr;

//

begin_chr = 1; // CHR 11
chrlen = 101;
nmloci = 29357; 
mpos  = even;
nma = all 2; 
maf = eql; 
nqloci = 132; 
qpos = rnd; 
nqa  = all 2; 
qaf  = eql;
qae = rndn;
cld    = mq; 
end_chr;

//

begin_chr = 1; // CHR 12
chrlen = 77;
nmloci = 24031; 
mpos = even; 
nma = all 2; 
maf = eql;
nqloci = 127; 
qpos = rnd; 
nqa = all 2; 
qaf = eql;
qae = rndn;
cld    = mq; 
end_chr;

//

begin_chr = 1; // CHR 13
chrlen = 83;
nmloci = 18816; 
mpos = even; 
nma = all 2; 
maf = eql; 
nqloci = 128; 
qpos = rnd; 
nqa = all 2; 
qaf = eql;
qae = rndn;
cld    = mq; 
end_chr;

//

begin_chr = 1; // CHR 14
chrlen = 82;
nmloci = 19442; 
mpos = even; 
nma  = all 2; 
maf  = eql; 
nqloci = 128; 
qpos = rnd; 
nqa = all 2; 
qaf = eql;
qae = rndn;
cld    = mq;
end_chr;

//

begin_chr = 1; // CHR 15
chrlen = 75;
nmloci = 22461; 
mpos = even; 
nma = all 2; 
maf = eql; 
nqloci = 126; 
qpos = rnd; 
nqa = all 2; 
qaf = eql;
qae = rndn;
cld    = mq;
end_chr;

//

begin_chr = 1; // CHR 16
chrlen = 72;
nmloci = 21706; 
mpos = even; 
nma = all 2; 
maf = eql; 
nqloci = 126; 
qpos = rnd;
nqa = all 2; 
qaf = eql;
qae = rndn;
cld    = mq; 
end_chr;

//

begin_chr = 1; // CHR 17
chrlen = 70;
nmloci = 19662; 
mpos = even; 
nma = all 2; 
maf = eql; 
nqloci = 125; 
qpos = rnd; 
nqa = all 2; 
qaf = eql;
qae = rndn;
cld    = mq; 
end_chr;
//

begin_chr = 1; // CHR 18
chrlen = 62;
nmloci = 19586; 
mpos = even; 
nma = all 2;
maf = eql; 
nqloci = 123; 
qpos = rnd; 
nqa = all 2; 
qaf = eql;
qae = rndn;
cld    = mq; 
end_chr;
//

begin_chr = 1; // CHR 19
chrlen = 63;
nmloci = 18152;
mpos = even; 
nma  = all 2; 
maf  = eql; 
nqloci = 124; 
qpos = rnd; 
nqa = all 2; 
qaf = eql;
qae = rndn;
cld    = mq; 
end_chr;
//

begin_chr = 1; // CHR 20
chrlen = 68;
nmloci = 19709; 
mpos = even; 
nma = all 2; 
maf = eql; 
nqloci = 125; 
qpos = rnd; 
nqa = all 2; 
qaf = eql;
qae = rndn;
cld    = mq; 
end_chr;

//

begin_chr = 1; // CHR 21
chrlen = 63;
nmloci = 18896; 
mpos = even; 
nma = all 2; 
maf = eql; 
nqloci = 124; 
qpos = rnd; 
nqa = all 2; 
qaf = eql;
qae = rndn;
cld    = mq; 
end_chr;
 
//

begin_chr = 1; // CHR 22
chrlen = 59;
nmloci = 17533; 
mpos = even; 
nma = all 2; 
maf = eql; 
nqloci = 123; 
qpos = rnd; 
nqa = all 2; 
qaf = eql;
qae = rndn;
cld    = mq; 
end_chr;
//

begin_chr = 1; // CHR 23
chrlen = 48;
nmloci = 14567; 
mpos = even; 
nma = all 2; 
maf = eql; 
nqloci = 120; 
qpos = rnd; 
nqa  = all 2;
qaf  = eql;
qae = rndn;
cld    = mq; 
end_chr;
//

begin_chr = 1; // CHR 24
chrlen = 60;
nmloci = 16947; 
mpos = even; 
nma  = all 2; 
maf  = eql; 
nqloci = 123; 
qpos = rnd; 
nqa  = all 2; 
qaf  = eql;
qae = rndn;
cld    = mq; 
end_chr;
//

begin_chr = 1; // CHR 25
chrlen = 42;
nmloci = 12811; 
mpos = even; 
nma = all 2; 
maf = eql;
nqloci = 119; 
qpos = rnd; 
nqa = all 2; 
qaf = eql;
qae = rndn;
cld    = mq; 
end_chr;
//

begin_chr = 1; // CHR 26
chrlen = 47;
nmloci = 14623; 
mpos = even; 
nma = all 2; 
maf = eql; 
nqloci = 120; 
qpos = rnd;
nqa  = all 2; 
qaf = eql;
qae = rndn;
cld    = mq; 
end_chr;
//

begin_chr = 1; // CHR 27
chrlen = 43;
nmloci = 13145;
mpos = even; 
nma = all 2;
maf = eql; 
nqloci = 119; 
qpos = rnd; 
nqa = all 2; 
qaf = eql;
qae = rndn;
cld    = mq; 
end_chr;
//

begin_chr = 1; // CHR 28
chrlen = 40;
nmloci = 12855; 
mpos = even; 
nma  = all 2; 
maf  = eql; 
nqloci = 119; 
qpos = rnd; 
nqa = all 2; 
qaf = eql;
qae = rndn; 
cld    = mq;
end_chr;
//
 
begin_chr = 1; // CHR 29
chrlen = 45;
nmloci = 14069; 
mpos = even; 
nma = all 2; 
maf = eql; 
nqloci = 119; 
qpos = rnd; 
nqa  = all 2; 
qaf  = eql;
qae = rndn; 
cld = mq;
end_chr;


mmutr = 2.5e-5 /recurrent; 
qmutr = 2.5e-5 /recurrent; 
select_seg_loci /maft 0.05 /nmrk 600000  /nqtl 2000;
end_genome;


/*******************************
**	Output options	**
*******************************/ 
begin_output;
linkage_map; 
allele_effect; 
hp_stat;
 
end_output;
