# Supplementary material for: FST-Based Marker Prioritization Within Quantitative Trait Loci Regions and Its Impact on Genomic Selection Accuracy: Insights from a Simulation Study with High-Density Marker Panels for Bovines
Source: Genes (Basel). 2025 May 10;16(5):563. doi: 10.3390/genes16050563 (PMC12111557; doi:10.3390/genes16050563)
Supplement: Supplementary file 1 [file genes-16-00563-s001.zip › File_S7_HD_500QTL_h2010_param_1rep_seed.txt]

State vector for MT19937:
  1695156071   1991541055    521350008   1427856987   3317719942   3469504638   3460712023   1504228139
  1167468954   1472159024   1068891487   2298334598    767146272   4265093549   3862466484    993698370
   113595930   2577719891    929145607   2197098710   3061651384    253945463    660315145   2648989860
   794621846   2101802055   2611074488   1380965501   2380552456   3590552335   3113023450   2351456343
  1708031657     47702121    354597519   1517494670   2336933007   3549036742   1899936479     64128957
  2665394873   2728367856   3378253732   2537786382   3085741288   2874110591   4161278079   4016364827
  2563052200   4150482755    648195186    462752557   4009983477   1686329411    869999680   3113979255
  3007671393   2618932808   3372461420   3628913670   1542017845   1459660737   1128787710    658555354
  1765811522    588549808   4266163122    715228696    220512188   1748975985     84525430   1201371605
   961905900   2505293157   1547098349    976085351    529206511    173080984   2532833606   3306601507
  2441435376   1288935883   4182689540   3922216214    680427165   4098160966    897533327   1918433474
  3415179335   1293811501     77084854   2606876201    801976915    271074844   2821498218   2751064679
  1959561017   3684061561   3325980548   2701279142   2808995864   4093465767   1438263578   4130253582
  1129214345     57447185   2785091359    769838044   3700894264   4175051956   3583566753   2828108121
  1293859927   1313100895   1756206984    592714368   2883384564   2281589635    977458011   3941996126
  1033476137   4112906662   2048379795    273838869   2444272837   2018542080   2271007715   3425304900
    70418563   1984417584   1854732247    488197617   3544758681   1379574855   3640018468   3284503786
   465062261   3979843762    813496159   3645403142   2846482309   3914690512   3662809549    910105813
  3542572441   3872741459   1755228194   2340950370   3617274740   4149355912    877474669   1458937752
  2860505333   3528313100   1823627909   2120899247   2906580290   1195356893   3873262954   3986406412
  2390636939    592839854   2184378184   2675452629    423032439   1305865368    892549635   1096187606
  1021450875   2730313264   2191225956   4016669417    940957950    620475107   4064153405   1532375589
  3100839140   1064643951   3499381885    590267497   2473504545   4099527812   1037965561   4274789364
  3107928107   3223198182    956220691    998239290   3698933150   3373880494    839515647   2631380314
   709065848   3515110425   3203209476   1830360609   2459753316   3507889667   1645412038   3343385674
   330547861    656442002   4289832548   4092905070   2797444813   4000673656   3713716053   3777156029
  1749039302     19523156   2652296182   1377514519   2822067074    792293973   1546426719    356372717
   682443609    685061110   1755719400   2428439496   3811885454   2789200510   3493226442   3850404908
  3283766891   4048459753    582232628    857111399     62508935   2299469864   3293850488   2497117038
   894566020   2418675453   1603756677    470713087   4274857607    237557505   3191037267   1080765156
  2357164617   2731172744   2044993636   2870597068    356423994   2320006871   2924283903   4053109960
  3588632591   4091240885    282194888    147011299    832119691    574450132   3030988194   3419719967
  2589414668   3696954759   3099851286    213016295   2205815079   1180209566    909675457   3848301868
  3921820563   2356252889   2303744625    708852586   1661545438   1110550280    221886619   2345519414
  3108583060    238211135    288809197   1266717588   2110257117    982353633   1932239067    658579737
  3407311093   2322413607    891679923   2094159546    310594531   1755212972     56915551   1788119962
  3230533703   3830556661    651422512   1757969171   2524131646   2842659281   1384664165   3345197211
  3149061408    701919635   1667726121   3604217843   1965779676   2656857950   3449039994   2861649388
  2542411286   4129461013   3925135072   3162643394   3262034932    331165864   1028004734   2580629485
  2056866179   1096717187   1204733316   2129337268     42519717   1778387798   3682011537    622062041
   971990237   4135063922   2764790743    926103884   3522381888   1149001396   2259893167   2908823944
  2232096442   2878369761   3474039001   2130649421   2626539592   2456864895   1496645535    872835237
  1829410665   3020711257   3567169849    537524021    397207101   3860364390   3841860143   3619752115
  3919486664    169626224   1779388298   3664299570   1421700017   4281118157   1044763044   3661134611
  1871978160   3434337846    940106059   2837382906    616593724    561312273   2468715291   4152726340
   510991211   2479691168   4293606484    897212094   1429016674   4014044028    672827785   2496763260
   505571878   1030502511   2230234173   1980804430   2457643167   1505070182   3616834841    612986553
   159953269    538485154   2611312740   1216419769   4138194196   2833343120   2292844312    311933121
    16920229   1934996890   3124599465   3502279162    932950465   2329177002   1157849806    299877426
  1118120770    572911096   3877149794   2332859600   2107916902   3190313776   4174157384   1697804326
  1878794227    321854987   1056423657   4048028800    526967875    140438276    911466026    471933481
   259615941    729831506   3676617716   1976981774   4137888647   2168836273   2518688573   4165181562
  2464027229   1577785372   4011002387   2304084467   1730700985   3237019709   1105741852   2215049752
  2706282474   3131381809    712693961    972691960    224000132   3860443585   1016198456   1448655047
   558685646   1051247095   2317530917   2311529238   1390578840   1422809874   1705777973   3856765243
    20792528   3903813577    853237356   2600996439   3123455557    332929728    903040894   2790968437
    75455411   4097243744   1650771409   3897449683   3762679764    735228056   4274587070   4253837912
  2043521711    826111599   1655317141   1538054703    188134386   3061809735   3907539975    884689763
  3706829535   1952609949   2861975902   2349936415   4207484229   3874292851   1374859782    137821594
  2459924890   2753909457     64068121   1876438712    609907161   1737166202   2255496805   2409449346
  3369121632   3023132400   4154249564   1786999646   2587057503    482712726   2866614036   1742977941
  1833383756    952895562    183820572   1457049079   3011242490    635504837   3101484199     33915912
  3154993432   4193532723    794299362   2001118237    695581952   2291700469   3281595497    320422345
  2779416389   1167941628    190858699   2397187602   1817361996   3029814110    378075466    981005873
   886070357   3119574154    576330666   1073800725   1980201960   1101174258   2231973349   1472980266
   692219647   1905607588    647626531   1648387546   1726440563   1160357127   2649248620   1364249205
  3395548628   3303083748   4195713589   2225424225   2149459747   2898074394    935561870   1462610461
  1271995172    722044082   3416432212   1715865966   3937870311   3097453841   3950972317   4005293941
   394633646   2667637191   3101272539   2595497408   1368766894    943319856   3691412502   2273915760
  1707560994   3329907448    701708849   3453038720   3188932827   2637936842   1810559254   2589421378
  3116902000   2376609579   2058784351   2831711049   3827354059   1902355997   1794737986   3031055014
   721873132   2597598037   3230847629    914166337   1508114145   4068044957   1669332628   2463117320
  3726528562   3090603670   2429486758   1253532919    706510162   3784070559   1030898898   3735522081
  2809993394   4083216313   3953074348   3608055382   1664919253   2617329649   3081203757   4116802522
  1897246701   2552739437    425026333   2726666692   2528496498   2410165637    481517465   2048694964
   319219905   4254080894   3273741227   4219661219   1008703612    477464393   2663609131   2916901516
   580051558   2011556511   1788223672   1439493216   3875548585    858259575   3460882521   2101784553
  4032729328   3951443272    332420097    103591888   3899109244   2387359368   2735169760   1123036569
