# Supplementary material for: FST-Based Marker Prioritization Within Quantitative Trait Loci Regions and Its Impact on Genomic Selection Accuracy: Insights from a Simulation Study with High-Density Marker Panels for Bovines
Source: Genes (Basel). 2025 May 10;16(5):563. doi: 10.3390/genes16050563 (PMC12111557; doi:10.3390/genes16050563)
Supplement: Supplementary file 1 [file genes-16-00563-s001.zip › File_S8_HD_500QTL_h2010_param_4rep_seed.txt]

State vector for MT19937:
  1696002541   1459142173   1889795342   1921572334   1414362703   3674303179   1965828334   3470593362
  1921882621   2133433461   2807090638   4053228935   2422180128    771902583   2903824897   2885328446
  2620557756   2547582471   1392184587   2857139973   2371476695   3245677854    127140231    820435290
  3202017946   4262585873   3014485812   1243586153   1595352868   2518171318   3624603938   2356112164
  4267088926    847387794   4003293116   3403163006   1975627637   3631959273    926192248   2338849151
  1866431353   3714510465   3436030836   3257423134   3208714653    314454760   1923104182   3728754786
  4240406389    984762303    452232589   2697733588     27554722    691097887   4038563953   2082613041
  2462197288   2418772171   3068102791   2648902068   3602856714   2034834378   1615108693   1509152611
   925199338   1944702355    289357020    529055503    748382255   1901740496   4270575803   2497958111
  2595400825   1109974992   1151215295   3964860225   1037819734   1973297979   1993601072   2323578020
  2312668110   3951569869   3872163480   2499219066     25095596   2482557233   3313751157    284162277
  2233647025   3778112760    716132961   3605555616   3517900971   2434511525   1763302209   1279836319
  4095380662   3099156682    459683658   1039166101   3740715565   4174537355   3547572238   1709916808
  3123417461   4064940892   3610278885   1136195625   1574916148    410649174   1270674012   3687474208
  2271558975     23187074   1621625788    515884804   3829836040    597988556   1159979250    623823702
  2376154982    390498029   2575503611    932836280   2637340692   3309236011   3924345670   1278736312
  3619011965   3012440375   2749482859   1000988144   3277455412   1914733880    514789635   2252427702
   409637004   2906256325   4190350605   3845244177    177693350   3960390155   3051410870   3690833043
  3356687712   3402429344    515070689   2156676184   2657165846   3592103545   2242083000   4197460985
   677389370   3605484923   2353656050   3249307467   2485370884   1544026363   3661169984     86306574
  1021497126    409014431    411674205    551643220   3826195912   2239063228   1668050332   2075870360
  1959195141   3625820221   2820892448   1914102549   3893971856    812743852   3509730442   3740677052
  3071058443    888258366   2775228968   2063627589   2865473672    860969255   2883521561   3845601886
  3515927657   2053857419   2664231212   1412351457    662237724   3138159049   2918308053   2941688978
  2397361552   1167156571   4279248708   1297448646   2936308807    829693182   2571460348   1495689469
  3912910900   1646587260   3054802971   2419352488   1604799710   1933421512   4139931675   3833174599
   526664100     86682245   2763617355    912585376   2651544052   2874746083   1024390811    991772414
  3660695822   3046590458    838540722     47512085   3396266021   2567433691   2874734715    241289628
  1421674348   3347596258   1815949735   3611323745   3164773006   3132089889   3632498613   1300165045
   240824556   2565478917   1182467245   1421665479   1314797834   2332058948   1514433420   2808603792
  2102218890   2808621768    780467364   2653385127    954475533     27799318    975657636   2877589419
  2575431589   1465914588   2988278059   3823232808   1124284403   3369309559   2090929090   4046061550
  2600652417   2452919728     45699644   3485699759    372594400    782837605   2660538591   2155451704
  1298787050   3387847360   2916262649   2788139282    896277596   2237164889   1340463349   1702178131
  2444870762    658384409   1419209199   3035572729   1773134875    137161047   1475911529   4265446687
  3935349028    162110588    739056134   2722265977   3702295459   3089872701   2768831481   4018988582
  3502480057   3188692611   3711462151    363027895   3130779991   1286900910   2404264241     38243654
  2512335814   2172604797    139534149   2829075556    849318762    515826687    424438729   2673088636
  2965051622   3093223205   3567239829   4232318049   2686932446   1702599937   2076832310   3167551466
   288104384   1101416441   2061901330   2036795834    838396675   2651739244   3185061540   3855302333
  1291153462   4217615860   3094936245   2498222710   3163374856    418682935    460750329   3170432388
   138908966   2937663303   4129199235   2265520075   2530210969   3727652212   2027358273   4194337423
  2313449100   2485886295   4122644699   3758538379   2488792316   1942067083   2722079944   3419545353
  3989346890    783610150   3799677784   2849201986   3105740188   2137577139   1444935576   1733071292
  1935582705   4105496849   1402509180   2226170548   1476968754    926778756    240472698    170055049
  1187221877   2116778029   3819566790   2726349348   2550667370   3675867765   3406661628   2786533386
   662432920   2108273001    498837370    872373909   2674986813   1736227920   3878987371   3517665407
  3926728292   2772639516   2700367440    919990741   2577819525   1958680768   1827344035   2181003625
  2008165303   2359928399   1359532771   3447989933   1150837290   1876213628   4057232087   2920334123
  1194127797   2919281037    875861493    850544692   1382437392   2931850050   1386602958   3790790458
  1154913293    439801421    141345523   1608644210     36620275   3776638836   4194839177   1707254793
   734724288   4022209881   2694213660   2519485297   2281656571   2363438298   2571072214   4266115907
   277694944   2842101505   1836802257   2653717427   2145431417    500462589   1590634871    790987573
  2675384977   2709934248   2278477500    275595425   2736237105    768635596   3560994858   3537656540
  2913612459   1205956446    539216173   1359115636   3641112029   3127169099   4215029635    423661367
  2711482731    794849574   1839463352   4051129016   1182185603    958553863   2090548865   4080151103
  1124648812   2502624450     12820866   1093356557    102461056    477436485   3106229247   3511443864
  2191226607   4134912586   1567472023   4021649401   2884520302   3963733353   2256445088   2168932793
   263334807   1874854756   2354406827    616009344   2637019732   3692858307   4031571094    280817056
  3038011896   2135913339   1601886972    596954284   3555773880      3620772   2488721810   4025290671
  2208185532   1830921943   3899218512   2402029474   4263431172   1166491560   3641479315    255990455
  1415674651   3406593323    385862322   2571254821     40082511   3659265048    325501845   3678988472
  3379357367   4267268853   1873316608   2028560984   3592712209   2765609743    113140503   4123355402
  1196901253   1630226701   2407481270   1681356799   2836088626   3973826541   4030087396    141835298
  2264395114   1270174729   2495246634   1815416523   3042898358   3921326601    909482488   3897784543
  1923116244   3915116306   4188826815    274433079   1063099071   3874965096   2234191173   3842522642
  2750322629   1993106068   3447170011   2982821451   3760104929   3020645951   2850094375   4114591408
   562215351   1979135564   3467813755   1044232307    624185979   3542441892   1602231809    261740575
  2033442139   2556526755   3165973159   1266016828   3342854453   4169067123   2660790358   2827831115
  3655480053    809354039   2690086365   1571740198   4090229391    102211433   3011516315   2404987532
  2485187126   2718524597   3919293797   1073807729    339379044    321019049   3301179875    326475671
  2968569803   3966264710    103234739   2581315546   2890222196   3714681035   4065198374   4217783000
   555521447   3891162148   2181205157   4107788070   3583563997   2809028571   1254487011   1925917809
  2080406136   2466911494   2874503390    941573399   2012255071   3227087971   1899121710   2095462362
  1706376887   2651530783   2560004291    673539960   1332284588   3774191510    806784287   4198778514
  1621783181   2355109781   1677019117    985050743   3870393935   3237784153   4216283616    317266926
  1634493766    719844964   4246453206   2991135340   2533248458    711768653   2159261639    379777056
   833216264   4187506833   2347288068   3069794505   2993794435   1731886930   2273093933   2667702522
