# Supplementary material for: FST-Based Marker Prioritization Within Quantitative Trait Loci Regions and Its Impact on Genomic Selection Accuracy: Insights from a Simulation Study with High-Density Marker Panels for Bovines
Source: Genes (Basel). 2025 May 10;16(5):563. doi: 10.3390/genes16050563 (PMC12111557; doi:10.3390/genes16050563)
Supplement: Supplementary file 1 [file genes-16-00563-s001.zip › File_S9_HD_500QTL_h2040_param_1rep_seed.txt]

State vector for MT19937:
  1676345264   3630406102   3178343947    574323344   1878944468    509551374   3266138764    628693362
  1635978242    842422328   3996042786   1466094608   1441907649   2758015693   2354297529    722714326
   264556670   1739304903    506941232   4018335235    302376468   4278221305   2857167288    897761401
  1692774613       800701   3503366827    547787875   3654714923   1250317797   3560105746   1932804820
   456481577    334817358    840131816   3305043883   3501759852   1193247728    883033915   2422762862
  1773533124   4173737442   1642365679   3854239249   2072446790    639360560   1177966878   1291567210
  2151230823    161281546   3168693284   2292908337   4219520083   1091322821   3296108682    779462468
  2378850828   3585355199   1286842214   1867000542   3330490679   1209634241   4281380094    833791248
  2034282384   1836113270   3595374389   4228179601   4082178526   1457617270   2000067385    539243871
  2557601219   3442142830   1820550731    630912381    904773533   4221738558   1568805727   2957046373
  1613349363   2934048459   4031594143   2873044959   3952486277   3926806067   1657571654    622471258
  3042973146   3011589777   2050241369   2910476819   2381292049   2949389532    151794164   1714899363
  1168490314    214998008   2509062458     19510139   2463998699   1308555090   4281859877   2863464549
  1648969739    784123483   1193145681   2353633531   4139097001   2140824703   3743618084   3484472018
  2169243109   1333261204    281073467   2514517434   1424036364   3922728086    103734335    504601682
   983731922   2689514323   2894413935    520601724   4151659880   2846019252   2094330956   1625069536
  1467372869   3660384341   2945732720   4021206909   2027813690   1034138060   3629076994   1949623276
  1582481929    783603121   3079342175   1205801532   4151302045    114663395    671977501   1011114240
    98780560   2580841057   3209915553   3716290530   2520896857   3164856444   1799159884   1918194680
   493445845   2420833186   1872619194   3169000290   1323314556    288675822   1625919364   1117179160
   552619133   1797788402   3247998337   2133671661   2885296064   1794857519   2544841420   3857795565
  1178896782   2106641684   2138318579   2588467237   1942376207   3740118835    819383966   2275676933
  3407561075   3252011489   2202366172   2984138313    687025995    994954316   2920957618   4009890855
   630535916   3199662037   2746406797   2211681062   1915965936   1857048018    704225277   1107657872
  3423987445   1442301391   3560851720   3036067098   2145864508    137319638    686620468   3833562187
  1645328688   3916450334   1942078267    729944237    905456141   3150220526   2926175722   2770918743
  4041527385    675044947   3331367569   3356378733   3864307770   3539722322   1453447627   4159571849
  2679624778   2451130689   1896072009   1358271555   1124651238   1419184896   3984712003   1586044703
   798119350    882128815   1779408877    607347967    541872255   1554561536   1545792587   3091256345
  2480087695   3181713290    812781970    996544901   2772965221   3788004240   3524447469   4086839509
  1733489502   3817921644    690446269   2834295684     73179858   1466736591   3858910012   2615502802
  3703588360   2342815312   1745412436   3513410692   1115089215   1684943987    547992568   1074510295
  3891124334   2963519746   1570307586     56677170     77010366   1785742075   1593325480    525756340
  1619148556   4235974186    160854071   2414392766   2553630776   1049473519    866720601    751397932
  4220467820   1389393372   2958870083    309985720   1091970732   2469058646   1475890746   2658234718
   569374308   3141778061   2390237829   1703993182   3377133719   3316074369   1288817000   1634510988
  2917987777   1784107536    433421015   2144831222   2885906327   2636432366   2546899266   2772809575
   594110721   2899244942   3304429414   3802974468   1492193263   4028868627    728883070   1492753381
   572753444   1439248741    227213734   3477306801   1807932014   2546898432   1691763200   2883687580
  1088041358    159651236    942493422   4187980577   3339317158     28170838   4090047276   3636670922
   589706893   1260387298   1755307217   2649583443   2524333369   1884480652   1759420903   4190369541
  2997660838   3472876029   4040628352    277858298   1788129518   1239594648     72936619   3932808134
  2098088713   1778574201    925300650    445624677   3596815149   1280379003    752329592    802600879
  2714509411   3783504030   2193863755    212874024   2466027556   1545494107    619668704   4052659647
  3093833868   2192441191   1142280507   3123287877   3410931559   1302575065   1709318558    898522146
   761695442   1016066627   3510989017   3351261549   1799970770    989837996   3430855498    787336764
  3134487324   1904845383   1796111632   2501669416   3833038342   3758329454    697993079     79110762
  2257669962   1706676449   3375843802   2319729944   4053806782    274765582    810817540   1780719379
  3786171802   2660366302   1145014094   4087524014   3544116421     99836323    129679829    658274192
  3687267672   1726867824   4225864735   4110838935   2209352688   2524396039   3711537799   3367728035
   741687216   3991360001   3174329948   1632754345    233254364   1153684833   1142132854   2068361098
  4201358959   2239526453   3034518605   2685029318   1761069552    913024690   3146516440    493405345
  4160142885    455433375   1353163613   3490951407    132586176   2260619109   2707715145   1089144382
   583675779   2110184280   2521181383    755505252   4093322528   1894409084   1881286399   3175698917
  2618486995   2014305574   1538072853    697156247   1211209287   2833629523    206610347   2196669230
  1921011220   3573222658    671656991    945914102   3140847818   2680815781   2644288161    944400142
  3219335238    252135573   2882167179   2345258448   1585551262   3701336704    979542645   2668476144
   804172098   1456882387   1476968612   1259294692   2584679461   3670856752   1103365357   2339127019
  4089349309   3899002567   1703328038   2874010934   3055250264   1824163415   2882865092   2325678325
  1061927499   1000318064   3020673546   2051548931   3294984102   2861728502    948846626   2304737609
  2079074167    562280815   2638057901   3423216366   3710623333   4140045859   1712577670   3800777258
    41422101   1878026290    788621577   4160963448   1422095475   1368126695   3432036012   4188322810
  3596971053    975851031   1830559749   2841036679   3500533357   3469134171   2543159726    677404371
   478762551   1356035244    966303547   2768922434   2166095420    114065011    394162269   1032788912
  3776388720   2257555552    899050156    505553887    935559167   3013212320   1715194864   2505208092
  3353456862   3049000506   1515558434   1343355098   1732338547   2334277639    350810375   1947523282
  3859249231    442967053    358035507   3918942514   2115519337   1937588765    932188962   3825385601
  2309588834   1022675705   2785171287   4277924772   2354872831    737849326   3113208068    796428157
  2876922737    643539328   2517907874    472997443   1656819091   1030454975   3447077505   3330451825
  4166573602   2295746094   1603691910   3982249838    870821165    776956398    310848276   1122874643
   690820170    615161187   3611235649    454145853   3887592005     69471699   1382310261   3555559675
   432784400   1438706825   3949599714   1492085504   2411709089   1816528780   3800461791   1056811531
  3831561111   1374779301     46594550    838813265   1854871865   2205936989   3280306113   3948428241
  1284570658   2217345304   2665438092   2667585361   2870266123   3926402010    928270315    170534150
   463131566   4045382647   2078623126    785597926   2064428050    211488980   3673889274   2277933716
  2806893958   4081695597   4184265408   1940948042   1568495347   1855508951   1869631948   3417439552
  3465988303   3230033629   1512400376   1780645536   3083280617    479904284    968070002   4259262561
  1151372050   3477670888   1453291809   1419570187    142638174    735142275   1163892253   1892628347
